# Supplementary material for: SlCESTA Is a Brassinosteroid-Regulated bHLH Transcription Factor of Tomato That Promotes Chilling Tolerance and Fruit Growth When Over-Expressed
Source: Front Plant Sci. 2022 Jul 14;13:930805. doi: 10.3389/fpls.2022.930805 (PMC9337221; doi:10.3389/fpls.2022.930805)
Supplement: Supplementary Table 1 — Summary of bHLH proteins of S. lycopersicum. Proteins identified in this work and by Wang et al. (2015) and Sun et al. (2015) are compared. [file Table_1.xlsx]

## Sheet: Summary
Chromosome	Slg number	SlbHLHs
		In this work	Wang et al. 2015	Sun et al. 2015	Gene name(s)	Reference
0	Solyc00g050430.2.1	SlbHLH001	SlybHLH001	SlbHLH073
1	Solyc01g010130.2.1	SlbHLH002	SlybHLH002	SlbHLH001
1	Solyc01g014910.1.1	SlbHLH003	SlybHLH003	SlbHLH111
1	Solyc01g020170.1.1	SlbHLH004	SlybHLH004	SlbHLH074
1	Solyc01g057300.1.1	SlbHLH005	SlybHLH005	SlbHLH002
1	Solyc01g067340.1.1	SlbHLH006	SlybHLH006	SlbHLH075
1	Solyc01g080050.2.1	SlbHLH007	SlybHLH007	SlbHLH112	SlMUTE	Ortega et al., 2019
1	Solyc01g081090.1.1	SlbHLH008	SlybHLH008	SlbHLH003
1	Solyc01g081100.1.1	SlbHLH009	SlybHLH009	SlbHLH004
1	Solyc01g086870.2.1	SlbHLH010	SlybHLH010	SlbHLH076
1	Solyc01g090790.2.1	SlbHLH011	SlybHLH011	SlbHLH005	SlPIF8a	Rosado et al., 2016
1	Solyc01g096050.2.1	SlbHLH012	SlybHLH012	SlbHLH113	SlMTB1	Liu et al., 2019
1	Solyc01g096370.2.1	SlbHLH013	SlybHLH013	SlbHLH114
1	Solyc01g098720.2.1	SlbHLH014	SlybHLH014	SlbHLH115
1	Solyc01g102300.2.1	SlbHLH015	SlybHLH015	SlbHLH006	SlPIF3	Gramegna et al., 2019
1	Solyc01g106460.2.1	SlbHLH016	SlybHLH016	SlbHLH007
1	Solyc01g107140.1.1	SlbHLH017	SlybHLH017	SlbHLH116
1	Solyc01g107490.1.1	SlbHLH018	-	SlbHLH117
1	Solyc01g107950.1.1	SlbHLH019	SlybHLH018	SlbHLH008
1	Solyc01g107960.2.1	SlbHLH020	SlybHLH019	SlbHLH009
1	Solyc01g107970.1.1	SlbHLH021	SlybHLH020	SlbHLH077
1	Solyc01g109700.2.1	SlbHLH022	SlybHLH021	SlbHLH010
1	Solyc01g111130.2.1	SlbHLH023	SlybHLH022	SlbHLH011
2	Solyc02g062690.2.1	SlbHLH024	SlybHLH023	SlbHLH012
2	Solyc02g063430.2.1	SlbHLH025	SlybHLH024	SlbHLH078
2	Solyc02g067380.2.1	SlbHLH026	-	-	SlPRE2	Zhu et al., 2017
2	Solyc02g070880.1.1	SlbHLH027	SlybHLH025	SlbHLH118
2	Solyc02g076920.2.1	SlbHLH028	SlybHLH026	SlbHLH013
2	Solyc02g078130.2.1	SlbHLH029	SlybHLH027	SlbHLH079
2	Solyc02g079760.2.1	SlbHLH030	SlybHLH028	SlbHLH119
2	Solyc02g079810.1.1	SlbHLH031	SlybHLH029	SlbHLH080	SlMS10	Jung et al., 2020
2	Solyc02g079970.2.1	SlbHLH032	SlybHLH030	SlbHLH014
2	Solyc02g084880.2.1	SlbHLH033	SlybHLH031	SlbHLH120
2	Solyc02g087860.2.1	-	SlybHLH032	-
2	Solyc02g090950.1.1	SlbHLH034	SlybHLH033	SlbHLH099
2	Solyc02g091440.1.1	SlbHLH035	SlybHLH034	SlbHLH121
2	Solyc02g091690.2.1	SlbHLH036	SlybHLH035	SlbHLH081
2	Solyc02g091800.2.1	SlbHLH037	SlybHLH036	SlbHLH122
2	Solyc02g091810.1.1	SlbHLH038	SlybHLH037	SlbHLH015
2	Solyc02g091820.1.1	SlbHLH039	SlybHLH038	SlbHLH016
2	Solyc02g093280.2.1	SlbHLH040	SlybHLH039	SlbHLH017	SlSPT	Ortiz‐Ramírez et al., 2019
3	Solyc03g005350.2.1	SlbHLH041	SlybHLH040	SlbHLH018
3	Solyc03g006910.2.1	SlbHLH042	SlybHLH041	SlbHLH019
3	Solyc03g007410.2.1	SlbHLH043	SlybHLH042	SlbHLH123	SlSPCH	Ortega et al., 2019
3	Solyc03g031450.2.1	SlbHLH044	-	SlbHLH124
3	Solyc03g034000.2.1	SlbHLH045	SlybHLH043	SlbHLH020
3	Solyc03g044460.1.1	SlbHLH046	SlybHLH044	SlbHLH100
3	Solyc03g095980.2.1	SlbHLH047	SlybHLH045	SlbHLH021
3	Solyc03g097820.1.1	SlbHLH048	SlybHLH046	SlbHLH022	SlbHLH22	Waseem and Li, 2019
3	Solyc03g113560.2.1	SlbHLH049	SlybHLH047	-
3	Solyc03g114230.1.1	-	SlybHLH048	SlbHLH082
3	Solyc03g114720.2.1	SlbHLH050	SlybHLH049	SlbHLH023	SlBIM1a	Mori et al., 2021
3	Solyc03g115540.1.1	SlbHLH051	SlybHLH050	SlbHLH024	SlPIF7a	Rosado et al., 2016
3	Solyc03g116340.2.1	SlbHLH052	-	SlbHLH025
3	Solyc03g118310.2.1	SlbHLH053	-	SlbHLH083
3	Solyc03g119390.2.1	SlbHLH054	SlybHLH051	SlbHLH026	SlCES-LIKE	in this work
3	Solyc03g120530.2.1	SlbHLH055	SlybHLH052	SlbHLH101
3	Solyc03g121240.1.1	SlbHLH056	SlybHLH053	SlbHLH125
4	Solyc04g005130.2.1	SlbHLH057	SlybHLH054	SlbHLH027
4	Solyc04g005220.1.1	SlbHLH058	SlybHLH055	SlbHLH126
4	Solyc04g005280.2.1	SlbHLH059	SlybHLH056	SlbHLH028
4	Solyc04g005660.2.1	SlbHLH060	SlybHLH057	-
4	Solyc04g006990.2.1	SlbHLH061	SlybHLH058	SlbHLH029
4	Solyc04g007300.2.1	SlbHLH062	SlybHLH059	SlbHLH030	SlCES-LIKE	in this work
4	Solyc04g007430.1.1	SlbHLH063	SlybHLH060	SlbHLH031
4	Solyc04g014360.2.1	SlbHLH064	SlybHLH061	SlbHLH032
4	Solyc04g074810.2.1	SlbHLH065	SlybHLH062	SlbHLH127
4	Solyc04g076030.1.1	SlbHLH066	-	SlbHLH128
4	Solyc04g076240.1.1	SlbHLH067	SlybHLH063	SlbHLH033
4	Solyc04g077480.2.1	SlbHLH068	SlybHLH064	SlbHLH034
4	Solyc04g077960.1.1	SlbHLH069	SlybHLH065	SlbHLH129
4	Solyc04g078690.2.1	SlbHLH070	SlybHLH066	SlbHLH035
4	Solyc04g078790.2.1	SlbHLH071	SlybHLH067	SlbHLH130
4	Solyc04g080710.2.1	SlbHLH072	SlybHLH068	SlbHLH102
5	Solyc05g005300.2.1	SlbHLH073	SlybHLH069	SlbHLH084
5	Solyc05g006650.2.1	SlbHLH074	SlybHLH070	SlbHLH036
5	Solyc05g007210.2.1	SlbHLH075	SlybHLH071	SlbHLH131
5	Solyc05g009640.2.1	SlbHLH076	SlybHLH072	SlbHLH037
5	Solyc05g009880.2.1	SlbHLH077	SlybHLH073	SlbHLH038
5	Solyc05g010610.2.1	SlbHLH078	SlybHLH074	SlbHLH039
5	Solyc05g011810.2.1	SlbHLH079	SlybHLH075	SlbHLH040
5	Solyc05g014590.2.1	SlbHLH080	SlybHLH076	SlbHLH132	SlbHLH132	Kim et al., 2019
5	Solyc05g050560.1.1	SlbHLH081	SlybHLH077	SlbHLH133	SlMTB2	Liu et al., 2019
5	Solyc05g053660.1.1	SlbHLH082	SlybHLH078	SlbHLH134	SlFAMA	Ortega et al., 2019
6	Solyc06g008030.2.1	SlbHLH083	SlybHLH079	SlbHLH041	SlPIF1b	Rosado et al., 2016
6	Solyc06g035490.2.1	SlbHLH084	SlybHLH080	SlbHLH042
6	Solyc06g050840.2.1	SlbHLH085	SlybHLH081	SlbHLH135
6	Solyc06g051260.2.1	SlbHLH086	SlybHLH082	SlbHLH043
6	Solyc06g051550.2.1	SlbHLH087	SlybHLH083	SlbHLH085	SlFER	Ling et al., 2002
6	Solyc06g062460.2.1	SlbHLH088	SlybHLH084	SlbHLH136
6	Solyc06g064580.1.1	SlbHLH089	SlybHLH085	SlbHLH044
6	Solyc06g064590.1.1	SlbHLH090	SlybHLH086	SlbHLH045
6	Solyc06g065040.2.1	SlbHLH091	SlybHLH087	SlbHLH086
6	Solyc06g066580.2.1	SlbHLH092	-	SlbHLH137
6	Solyc06g068870.2.1	SlbHLH093	SlybHLH088	SlbHLH087
6	Solyc06g069370.2.1	SlbHLH094	SlybHLH089	SlbHLH046	SlBIM1b	Mori et al., 2021
6	Solyc06g069600.1.1	SlbHLH095	SlybHLH090	SlbHLH047	SlPIF7b	Rosado et al., 2016
6	Solyc06g070910.2.1	SlbHLH096	SlybHLH091	SlbHLH103
6	Solyc06g072520.1.1	SlbHLH097	SlybHLH092	SlbHLH048
6	Solyc06g083170.2.1	SlbHLH098	SlybHLH093	SlbHLH049
6	Solyc06g083980.1.1	SlbHLH099	SlybHLH094	SlbHLH138	SlMTB3	Liu et al., 2019
7	Solyc07g005400.2.1	SlbHLH100	SlybHLH095	SlbHLH050
7	Solyc07g018010.2.1	SlbHLH101	SlybHLH096	SlbHLH139
7	Solyc07g020960.2.1	SlbHLH102	-	SlbHLH140
7	Solyc07g039570.2.1	SlbHLH103	SlybHLH097	SlbHLH051
7	Solyc07g043580.2.1	SlbHLH104	SlybHLH098	SlbHLH052	SlPIF4	Rosado et al., 2016
7	Solyc07g052670.2.1	SlbHLH105	SlybHLH099	SlbHLH053
7	Solyc07g052930.2.1	SlbHLH106	SlybHLH100	SlbHLH141
7	Solyc07g053290.2.1	SlbHLH107	SlybHLH101	SlbHLH054
7	Solyc07g062200.1.1	SlbHLH108	SlybHLH102	SlbHLH088
7	Solyc07g063830.2.1	SlbHLH109	SlybHLH103	SlbHLH142
7	Solyc07g064040.2.1	SlbHLH110	SlybHLH104	SlbHLH143
8	Solyc08g005050.2.1	SlbHLH111	-	-	SlMYC1	Xu et al., 2018
8	Solyc08g008600.2.1	SlbHLH112	-	SlbHLH055
8	Solyc08g014120.2.1	SlbHLH113	-	SlbHLH104
8	Solyc08g062780.1.1	SlbHLH114	SlybHLH105	SlbHLH089
8	Solyc08g075090.2.1	SlbHLH115	SlybHLH106	SlbHLH144
8	Solyc08g075110.1.1	SlbHLH116	SlybHLH107	SlbHLH145
8	Solyc08g076820.2.1	SlbHLH117	SlybHLH108	SlbHLH146
8	Solyc08g076930.1.1	SlbHLH118	SlybHLH109	SlbHLH147	SlMYC2	Liu et al., 2019
8	Solyc08g081140.2.1	SlbHLH119	SlybHLH110	SlbHLH090
8	Solyc08g083170.1.1	SlbHLH120	SlybHLH111	SlbHLH056
9	Solyc09g005070.1.1	SlbHLH121	SlybHLH112	SlbHLH148	SlUF	Quinet et al., 2011
9	Solyc09g011170.2.1	SlbHLH122	-	SlbHLH105
9	Solyc09g018130.1.1	SlbHLH123	SlybHLH113	SlbHLH091
9	Solyc09g018150.1.1	SlbHLH124	SlybHLH114	SlbHLH149
9	Solyc09g057710.2.1	SlbHLH125	SlybHLH115	SlbHLH057
9	Solyc09g063010.2.1	SlbHLH126	SlybHLH116	SlbHLH058	SlPIF1a	Rosado et al., 2016
9	Solyc09g064920.2.1	SlbHLH127	SlybHLH117	SlbHLH106
9	Solyc09g065100.1.1	SlbHLH128	SlybHLH118	SlbHLH150	SlAH	Qiu et al., 2016
9	Solyc09g065820.2.1	SlbHLH129	SlybHLH119	SlbHLH059		Ye et al., 2019
9	Solyc09g066280.2.1	SlbHLH130	-	SlbHLH107
9	Solyc09g074810.2.1	SlbHLH131	SlybHLH120	-
9	Solyc09g083220.2.1	SlbHLH132	SlybHLH121	SlbHLH060
9	Solyc09g083360.2.1	SlbHLH133	SlybHLH122	-	SlJIG	Cao et al., 2022
9	Solyc09g089870.2.1	SlbHLH134	SlybHLH123	SlbHLH061
9	Solyc09g091760.1.1	SlbHLH135	SlybHLH124	SlbHLH151
9	Solyc09g097870.2.1	SlbHLH136	SlybHLH125	SlbHLH062
9	Solyc09g098110.2.1	SlbHLH137	SlybHLH126	SlbHLH092
10	Solyc10g006510.2.1	SlbHLH138	SlybHLH127	SlbHLH152
10	Solyc10g006640.2.1	SlbHLH139	SlybHLH128	SlbHLH153
10	Solyc10g008250.1.1	SlbHLH140	SlybHLH129	-
10	Solyc10g008260.1.1	SlbHLH141	SlybHLH130	SlbHLH093
10	Solyc10g008270.2.1	SlbHLH142	SlybHLH131	SlbHLH094
10	Solyc10g009270.2.1	SlbHLH143	SlybHLH132	SlbHLH154
10	Solyc10g009290.1.1	SlbHLH144	SlybHLH133	SlbHLH155
10	Solyc10g018510.1.1	SlbHLH145	SlybHLH134	SlbHLH063	SlPIF8b	Rosado et al., 2016
10	Solyc10g049720.1.1	SlbHLH146	SlybHLH135	SlbHLH156
10	Solyc10g049780.1.1	SlbHLH147	SlybHLH136	SlbHLH157
10	Solyc10g078380.1.1	SlbHLH148	SlybHLH137	SlbHLH064
10	Solyc10g079050.1.1	SlbHLH149	SlybHLH138	SlbHLH095	SlbHLH95	Chen et al., 2020
10	Solyc10g079070.1.1	SlbHLH150	SlybHLH139	SlbHLH065
10	Solyc10g079650.1.1	SlbHLH151	SlybHLH140	SlbHLH066
10	Solyc10g079660.1.1	SlbHLH152	-	SlbHLH067
10	Solyc10g079680.1.1	SlbHLH153	SlybHLH141	SlbHLH068
11	Solyc11g005780.1.1	SlbHLH154	SlybHLH142	SlbHLH158
11	Solyc11g010340.1.1	SlbHLH155	SlybHLH143	SlbHLH069
11	Solyc11g056650.1.1	SlbHLH156	SlybHLH144	SlbHLH096
11	Solyc11g068960.1.1	SlbHLH157	-	SlbHLH108
12	Solyc12g010170.1.1	SlbHLH158	SlybHLH145	SlbHLH070
12	Solyc12g036430.1.1	SlbHLH159	-	-
12	Solyc12g036470.1.1	SlbHLH160	SlybHLH146	SlbHLH071	SlCES	in this work
12	Solyc12g042010.1.1	SlbHLH161	SlybHLH147	SlbHLH109
12	Solyc12g087850.1.1	SlbHLH162	SlybHLH148	SlbHLH110
12	Solyc12g088130.1.1	SlbHLH163	SlybHLH149	SlbHLH097
12	Solyc12g088790.1.1	SlbHLH164	SlybHLH150	SlbHLH159
12	Solyc12g098620.1.1	SlbHLH165	SlybHLH151	SlbHLH072	SlAR	D’Amelia et al., 2019
12	Solyc12g100140.1.1	SlbHLH166	SlybHLH152	SlbHLH098
References Cao, Y., Liu, L., Ma, K., Wang, W., Lv, H., Gao, M., et al. (2022). The Jasmonate‐induced bHLH gene SlJIG functions in terpene biosynthesis and resistance to insects and fungus. J. Integr. Plant Biol. 64, 1102-1115. doi: 10.1111/jipb.13248 Chen, Y., Su, D., Li, J., Ying, S., Deng, H., He, X., et al. (2020). Overexpression of bHLH95, a basic helix–loop–helix transcription factor family …

## Sheet: Sun 2015
SlbHLH	Slg number	Chromosome				SlbHLH	Slg number	Chromosome
SlbHLH073	Solyc00g050430	0				SlbHLH001	Solyc01g010130	1
SlbHLH001	Solyc01g010130	1				SlbHLH002	Solyc01g057300	1
SlbHLH111	Solyc01g014910	1				SlbHLH003	Solyc01g081090	1
SlbHLH074	Solyc01g020170	1				SlbHLH004	Solyc01g081100	1
SlbHLH002	Solyc01g057300	1				SlbHLH005	Solyc01g090790	1
SlbHLH075	Solyc01g067340	1				SlbHLH006	Solyc01g102300	1
SlbHLH112	Solyc01g080050	1				SlbHLH007	Solyc01g106460	1
SlbHLH003	Solyc01g081090	1				SlbHLH008	Solyc01g107950	1
SlbHLH004	Solyc01g081100	1				SlbHLH009	Solyc01g107960	1
SlbHLH076	Solyc01g086870	1				SlbHLH010	Solyc01g109700	1
SlbHLH005	Solyc01g090790	1				SlbHLH011	Solyc01g111130	1
SlbHLH113	Solyc01g096050	1				SlbHLH012	Solyc02g062690	2
SlbHLH114	Solyc01g096370	1				SlbHLH013	Solyc02g076920	2
SlbHLH115	Solyc01g098720	1				SlbHLH014	Solyc02g079970	2
SlbHLH006	Solyc01g102300	1				SlbHLH015	Solyc02g091810	2
SlbHLH007	Solyc01g106460	1				SlbHLH016	Solyc02g091820	2
SlbHLH116	Solyc01g107140	1				SlbHLH017	Solyc02g093280	2
SlbHLH117	Solyc01g107490	1				SlbHLH018	Solyc03g005350	3
SlbHLH008	Solyc01g107950	1				SlbHLH019	Solyc03g006910	3
SlbHLH009	Solyc01g107960	1				SlbHLH020	Solyc03g034000	3
SlbHLH077	Solyc01g107970	1				SlbHLH021	Solyc03g095980	3
SlbHLH010	Solyc01g109700	1				SlbHLH022	Solyc03g097820	3
SlbHLH011	Solyc01g111130	1				SlbHLH023	Solyc03g114720	3
SlbHLH012	Solyc02g062690	2				SlbHLH024	Solyc03g115540	3
SlbHLH078	Solyc02g063430	2				SlbHLH025	Solyc03g116340	3
SlbHLH118	Solyc02g070880	2				SlbHLH026	Solyc03g119390	3
SlbHLH013	Solyc02g076920	2				SlbHLH027	Solyc04g005130	4
SlbHLH079	Solyc02g078130	2				SlbHLH028	Solyc04g005280	4
SlbHLH119	Solyc02g079760	2				SlbHLH029	Solyc04g006990	4
SlbHLH080	Solyc02g079810	2				SlbHLH030	Solyc04g007300	4
SlbHLH014	Solyc02g079970	2				SlbHLH031	Solyc04g007430	4
SlbHLH120	Solyc02g084880	2				SlbHLH032	Solyc04g014360	4
SlbHLH099	Solyc02g090950	2				SlbHLH033	Solyc04g076240	4
SlbHLH121	Solyc02g091440	2				SlbHLH034	Solyc04g077480	4
SlbHLH081	Solyc02g091690	2				SlbHLH035	Solyc04g078690	4
SlbHLH122	Solyc02g091800	2				SlbHLH036	Solyc05g006650	5
SlbHLH015	Solyc02g091810	2				SlbHLH037	Solyc05g009640	5
SlbHLH016	Solyc02g091820	2				SlbHLH038	Solyc05g009880	5
SlbHLH017	Solyc02g093280	2				SlbHLH039	Solyc05g010610	5
SlbHLH018	Solyc03g005350	3				SlbHLH040	Solyc05g011810	5
SlbHLH019	Solyc03g006910	3				SlbHLH041	Solyc06g008030	6
SlbHLH123	Solyc03g007410	3				SlbHLH042	Solyc06g035490	6
SlbHLH124	Solyc03g031450	3				SlbHLH043	Solyc06g051260	6
SlbHLH020	Solyc03g034000	3				SlbHLH044	Solyc06g064580	6
SlbHLH100	Solyc03g044460	3				SlbHLH045	Solyc06g064590	6
SlbHLH021	Solyc03g095980	3				SlbHLH046	Solyc06g069370	6
SlbHLH022	Solyc03g097820	3				SlbHLH047	Solyc06g069600	6
SlbHLH082	Solyc03g114230	3				SlbHLH048	Solyc06g072520	6
SlbHLH023	Solyc03g114720	3				SlbHLH049	Solyc06g083170	6
SlbHLH024	Solyc03g115540	3				SlbHLH050	Solyc07g005400	7
SlbHLH025	Solyc03g116340	3				SlbHLH051	Solyc07g039570	7
SlbHLH083	Solyc03g118310	3				SlbHLH052	Solyc07g043580	7
SlbHLH026	Solyc03g119390	3				SlbHLH053	Solyc07g052670	7
SlbHLH101	Solyc03g120530	3				SlbHLH054	Solyc07g053290	7
SlbHLH125	Solyc03g121240	3				SlbHLH055	Solyc08g008600	8
SlbHLH027	Solyc04g005130	4				SlbHLH056	Solyc08g083170	8
SlbHLH126	Solyc04g005220	4				SlbHLH057	Solyc09g057710	9
SlbHLH028	Solyc04g005280	4				SlbHLH058	Solyc09g063010	9
SlbHLH029	Solyc04g006990	4				SlbHLH059	Solyc09g065820	9
SlbHLH030	Solyc04g007300	4				SlbHLH060	Solyc09g083220	9
SlbHLH031	Solyc04g007430	4				SlbHLH061	Solyc09g089870	9
SlbHLH032	Solyc04g014360	4				SlbHLH062	Solyc09g097870	9
SlbHLH127	Solyc04g074810	4				SlbHLH063	Solyc10g018510	10
SlbHLH128	Solyc04g076030	4				SlbHLH064	Solyc10g078380	10
SlbHLH033	Solyc04g076240	4				SlbHLH065	Solyc10g079070	10
SlbHLH034	Solyc04g077480	4				SlbHLH066	Solyc10g079650	10
SlbHLH129	Solyc04g077960	4				SlbHLH067	Solyc10g079660	10
SlbHLH035	Solyc04g078690	4				SlbHLH068	Solyc10g079680	10
SlbHLH130	Solyc04g078790	4				SlbHLH069	Solyc11g010340	11
SlbHLH102	Solyc04g080710	4				SlbHLH070	Solyc12g010170	12
SlbHLH084	Solyc05g005300	5				SlbHLH071	Solyc12g036470	12
SlbHLH036	Solyc05g006650	5				SlbHLH072	Solyc12g098620	12
SlbHLH131	Solyc05g007210	5				SlbHLH073	Solyc00g050430	0
SlbHLH037	Solyc05g009640	5				SlbHLH074	Solyc01g020170	1
SlbHLH038	Solyc05g009880	5				SlbHLH075	Solyc01g067340	1
SlbHLH039	Solyc05g010610	5				SlbHLH076	Solyc01g086870	1
SlbHLH040	Solyc05g011810	5				SlbHLH077	Solyc01g107970	1
SlbHLH132	Solyc05g014590	5				SlbHLH078	Solyc02g063430	2
SlbHLH133	Solyc05g050560	5				SlbHLH079	Solyc02g078130	2
SlbHLH134	Solyc05g053660	5				SlbHLH080	Solyc02g079810	2
SlbHLH041	Solyc06g008030	6				SlbHLH081	Solyc02g091690	2
SlbHLH042	Solyc06g035490	6				SlbHLH082	Solyc03g114230	3
SlbHLH135	Solyc06g050840	6				SlbHLH083	Solyc03g118310	3
SlbHLH043	Solyc06g051260	6				SlbHLH084	Solyc05g005300	5
SlbHLH085	Solyc06g051550	6				SlbHLH085	Solyc06g051550	6
SlbHLH136	Solyc06g062460	6				SlbHLH086	Solyc06g065040	6
SlbHLH044	Solyc06g064580	6				SlbHLH087	Solyc06g068870	6
SlbHLH045	Solyc06g064590	6				SlbHLH088	Solyc07g062200	7
SlbHLH086	Solyc06g065040	6				SlbHLH089	Solyc08g062780	8
SlbHLH137	Solyc06g066580	6				SlbHLH090	Solyc08g081140	8
SlbHLH087	Solyc06g068870	6				SlbHLH091	Solyc09g018130	9
SlbHLH046	Solyc06g069370	6				SlbHLH092	Solyc09g098110	9
SlbHLH047	Solyc06g069600	6				SlbHLH093	Solyc10g008260	10
SlbHLH103	Solyc06g070910	6				SlbHLH094	Solyc10g008270	10
SlbHLH048	Solyc06g072520	6				SlbHLH095	Solyc10g079050	10
SlbHLH049	Solyc06g083170	6				SlbHLH096	Solyc11g056650	11
SlbHLH138	Solyc06g083980	6				SlbHLH097	Solyc12g088130	12
SlbHLH050	Solyc07g005400	7				SlbHLH098	Solyc12g100140	12
SlbHLH139	Solyc07g018010	7				SlbHLH099	Solyc02g090950	2
SlbHLH140	Solyc07g020960	7				SlbHLH100	Solyc03g044460	3
SlbHLH051	Solyc07g039570	7				SlbHLH101	Solyc03g120530	3
SlbHLH052	Solyc07g043580	7				SlbHLH102	Solyc04g080710	4
SlbHLH053	Solyc07g052670	7				SlbHLH103	Solyc06g070910	6
SlbHLH141	Solyc07g052930	7				SlbHLH104	Solyc08g014120	8
SlbHLH054	Solyc07g053290	7				SlbHLH105	Solyc09g011170	9
SlbHLH088	Solyc07g062200	7				SlbHLH106	Solyc09g064920	9
SlbHLH142	Solyc07g063830	7				SlbHLH107	Solyc09g066280	9
SlbHLH143	Solyc07g064040	7				SlbHLH108	Solyc11g068960	11
SlbHLH055	Solyc08g008600	8				SlbHLH109	Solyc12g042010	12
SlbHLH104	Solyc08g014120	8				SlbHLH110	Solyc12g087850	12
SlbHLH089	Solyc08g062780	8				SlbHLH111	Solyc01g014910	1
SlbHLH144	Solyc08g075090	8				SlbHLH112	Solyc01g080050	1
SlbHLH145	Solyc08g075110	8				SlbHLH113	Solyc01g096050	1
SlbHLH146	Solyc08g076820	8				SlbHLH114	Solyc01g096370	1
SlbHLH147	Solyc08g076930	8				SlbHLH115	Solyc01g098720	1
SlbHLH090	Solyc08g081140	8				SlbHLH116	Solyc01g107140	1
SlbHLH056	Solyc08g083170	8				SlbHLH117	Solyc01g107490	1
SlbHLH148	Solyc09g005070	9				SlbHLH118	Solyc02g070880	2
SlbHLH105	Solyc09g011170	9				SlbHLH119	Solyc02g079760	2
SlbHLH091	Solyc09g018130	9				SlbHLH120	Solyc02g084880	2
SlbHLH149	Solyc09g018150	9				SlbHLH121	Solyc02g091440	2
SlbHLH057	Solyc09g057710	9				SlbHLH122	Solyc02g091800	2
SlbHLH058	Solyc09g063010	9				SlbHLH123	Solyc03g007410	3
SlbHLH106	Solyc09g064920	9				SlbHLH124	Solyc03g031450	3
SlbHLH150	Solyc09g065100	9				SlbHLH125	Solyc03g121240	3
SlbHLH059	Solyc09g065820	9				SlbHLH126	Solyc04g005220	4
SlbHLH107	Solyc09g066280	9				SlbHLH127	Solyc04g074810	4
SlbHLH060	Solyc09g083220	9				SlbHLH128	Solyc04g076030	4
SlbHLH061	Solyc09g089870	9				SlbHLH129	Solyc04g077960	4
SlbHLH151	Solyc09g091760	9				SlbHLH130	Solyc04g078790	4
SlbHLH062	Solyc09g097870	9				SlbHLH131	Solyc05g007210	5
SlbHLH092	Solyc09g098110	9				SlbHLH132	Solyc05g014590	5
SlbHLH152	Solyc10g006510	10				SlbHLH133	Solyc05g050560	5
SlbHLH153	Solyc10g006640	10				SlbHLH134	Solyc05g053660	5
SlbHLH093	Solyc10g008260	10				SlbHLH135	Solyc06g050840	6
SlbHLH094	Solyc10g008270	10				SlbHLH136	Solyc06g062460	6
SlbHLH154	Solyc10g009270	10				SlbHLH137	Solyc06g066580	6
SlbHLH155	Solyc10g009290	10				SlbHLH138	Solyc06g083980	6
SlbHLH063	Solyc10g018510	10				SlbHLH139	Solyc07g018010	7
SlbHLH156	Solyc10g049720	10				SlbHLH140	Solyc07g020960	7
SlbHLH157	Solyc10g049780	10				SlbHLH141	Solyc07g052930	7
SlbHLH064	Solyc10g078380	10				SlbHLH142	Solyc07g063830	7
SlbHLH095	Solyc10g079050	10				SlbHLH143	Solyc07g064040	7
SlbHLH065	Solyc10g079070	10				SlbHLH144	Solyc08g075090	8
SlbHLH066	Solyc10g079650	10				SlbHLH145	Solyc08g075110	8
SlbHLH067	Solyc10g079660	10				SlbHLH146	Solyc08g076820	8
SlbHLH068	Solyc10g079680	10				SlbHLH147	Solyc08g076930	8
SlbHLH158	Solyc11g005780	11				SlbHLH148	Solyc09g005070	9
SlbHLH069	Solyc11g010340	11				SlbHLH149	Solyc09g018150	9
SlbHLH096	Solyc11g056650	11				SlbHLH150	Solyc09g065100	9
SlbHLH108	Solyc11g068960	11				SlbHLH151	Solyc09g091760	9
SlbHLH070	Solyc12g010170	12				SlbHLH152	Solyc10g006510	10
SlbHLH071	Solyc12g036470	12				SlbHLH153	Solyc10g006640	10
SlbHLH109	Solyc12g042010	12				SlbHLH154	Solyc10g009270	10
SlbHLH110	Solyc12g087850	12				SlbHLH155	Solyc10g009290	10
SlbHLH097	Solyc12g088130	12				SlbHLH156	Solyc10g049720	10
SlbHLH159	Solyc12g088790	12				SlbHLH157	Solyc10g049780	10
SlbHLH072	Solyc12g098620	12				SlbHLH158	Solyc11g005780	11
SlbHLH098	Solyc12g100140	12				SlbHLH159	Solyc12g088790	12

## Sheet: Wang 2015
SlybHLHs	S_lypersicum gene
SlybHLH001	Solyc00g050430.2.1		0
SlybHLH002	Solyc01g010130.2.1		1
SlybHLH003	Solyc01g014910.1.1		1
SlybHLH004	Solyc01g020170.1.1		1
SlybHLH005	Solyc01g057300.1.1		1
SlybHLH006	Solyc01g067340.1.1		1
SlybHLH007	Solyc01g080050.2.1		1
SlybHLH008	Solyc01g081090.1.1		1
SlybHLH009	Solyc01g081100.1.1		1
SlybHLH010	Solyc01g086870.2.1		1
SlybHLH011	Solyc01g090790.2.1		1
SlybHLH012	Solyc01g096050.2.1		1
SlybHLH013	Solyc01g096370.2.1		1
SlybHLH014	Solyc01g098720.2.1		1
SlybHLH015	Solyc01g102300.2.1		1
SlybHLH016	Solyc01g106460.2.1		1
SlybHLH017	Solyc01g107140.1.1		1
SlybHLH018	Solyc01g107950.1.1		1
SlybHLH019	Solyc01g107960.2.1		1
SlybHLH020	Solyc01g107970.1.1		1
SlybHLH021	Solyc01g109700.2.1		1
SlybHLH022	Solyc01g111130.2.1		1
SlybHLH023	Solyc02g062690.2.1		2
SlybHLH024	Solyc02g063430.2.1		2
SlybHLH025	Solyc02g070880.1.1		2
SlybHLH026	Solyc02g076920.2.1		2
SlybHLH027	Solyc02g078130.2.1		2
SlybHLH028	Solyc02g079760.2.1		2
SlybHLH029	Solyc02g079810.1.1		2
SlybHLH030	Solyc02g079970.2.1		2
SlybHLH031	Solyc02g084880.2.1		2
SlybHLH032	Solyc02g087860.2.1		2
SlybHLH033	Solyc02g090950.1.1		2
SlybHLH034	Solyc02g091440.1.1		2
SlybHLH035	Solyc02g091690.2.1		2
SlybHLH036	Solyc02g091800.2.1		2
SlybHLH037	Solyc02g091810.1.1		2
SlybHLH038	Solyc02g091820.1.1		2
SlybHLH039	Solyc02g093280.2.1		2
SlybHLH040	Solyc03g005350.2.1		3
SlybHLH041	Solyc03g006910.2.1		3
SlybHLH042	Solyc03g007410.2.1		3
SlybHLH043	Solyc03g034000.2.1		3
SlybHLH044	Solyc03g044460.1.1		3
SlybHLH045	Solyc03g095980.2.1		3
SlybHLH046	Solyc03g097820.1.1		3
SlybHLH047	Solyc03g113560.2.1		3
SlybHLH048	Solyc03g114230.1.1		3
SlybHLH049	Solyc03g114720.2.1		3
SlybHLH050	Solyc03g115540.1.1		3
SlybHLH051	Solyc03g119390.2.1		3
SlybHLH052	Solyc03g120530.2.1		3
SlybHLH053	Solyc03g121240.1.1		3
SlybHLH054	Solyc04g005130.2.1		4
SlybHLH055	Solyc04g005220.1.1		4
SlybHLH056	Solyc04g005280.2.1		4
SlybHLH057	Solyc04g005660.2.1		4
SlybHLH058	Solyc04g006990.2.1		4
SlybHLH059	Solyc04g007300.2.1		4
SlybHLH060	Solyc04g007430.1.1		4
SlybHLH061	Solyc04g014360.2.1		4
SlybHLH062	Solyc04g074810.2.1		4
SlybHLH063	Solyc04g076240.1.1		4
SlybHLH064	Solyc04g077480.2.1		4
SlybHLH065	Solyc04g077960.1.1		4
SlybHLH066	Solyc04g078690.2.1		4
SlybHLH067	Solyc04g078790.2.1		4
SlybHLH068	Solyc04g080710.2.1		4
SlybHLH069	Solyc05g005300.2.1		5
SlybHLH070	Solyc05g006650.2.1		5
SlybHLH071	Solyc05g007210.2.1		5
SlybHLH072	Solyc05g009640.2.1		5
SlybHLH073	Solyc05g009880.2.1		5
SlybHLH074	Solyc05g010610.2.1		5
SlybHLH075	Solyc05g011810.2.1		5
SlybHLH076	Solyc05g014590.2.1		5
SlybHLH077	Solyc05g050560.1.1		5
SlybHLH078	Solyc05g053660.1.1		5
SlybHLH079	Solyc06g008030.2.1		6
SlybHLH080	Solyc06g035490.2.1		6
SlybHLH081	Solyc06g050840.2.1		6
SlybHLH082	Solyc06g051260.2.1		6
SlybHLH083	Solyc06g051550.2.1		6
SlybHLH084	Solyc06g062460.2.1		6
SlybHLH085	Solyc06g064580.1.1		6
SlybHLH086	Solyc06g064590.1.1		6
SlybHLH087	Solyc06g065040.2.1		6
SlybHLH088	Solyc06g068870.2.1		6
SlybHLH089	Solyc06g069370.2.1		6
SlybHLH090	Solyc06g069600.1.1		6
SlybHLH091	Solyc06g070910.2.1		6
SlybHLH092	Solyc06g072520.1.1		6
SlybHLH093	Solyc06g083170.2.1		6
SlybHLH094	Solyc06g083980.1.1		6
SlybHLH095	Solyc07g005400.2.1		7
SlybHLH096	Solyc07g018010.2.1		7
SlybHLH097	Solyc07g039570.2.1		7
SlybHLH098	Solyc07g043580.2.1		7
SlybHLH099	Solyc07g052670.2.1		7
SlybHLH100	Solyc07g052930.2.1		7
SlybHLH101	Solyc07g053290.2.1		7
SlybHLH102	Solyc07g062200.1.1		7
SlybHLH103	Solyc07g063830.2.1		7
SlybHLH104	Solyc07g064040.2.1		7
SlybHLH105	Solyc08g062780.1.1		8
SlybHLH106	Solyc08g075090.2.1		8
SlybHLH107	Solyc08g075110.1.1		8
SlybHLH108	Solyc08g076820.2.1		8
SlybHLH109	Solyc08g076930.1.1		8
SlybHLH110	Solyc08g081140.2.1		8
SlybHLH111	Solyc08g083170.1.1		8
SlybHLH112	Solyc09g005070.1.1		9
SlybHLH113	Solyc09g018130.1.1		9
SlybHLH114	Solyc09g018150.1.1		9
SlybHLH115	Solyc09g057710.2.1		9
SlybHLH116	Solyc09g063010.2.1		9
SlybHLH117	Solyc09g064920.2.1		9
SlybHLH118	Solyc09g065100.1.1		9
SlybHLH119	Solyc09g065820.2.1		9
SlybHLH120	Solyc09g074810.2.1		9
SlybHLH121	Solyc09g083220.2.1		9
SlybHLH122	Solyc09g083360.2.1		9
SlybHLH123	Solyc09g089870.2.1		9
SlybHLH124	Solyc09g091760.1.1		9
SlybHLH125	Solyc09g097870.2.1		9
SlybHLH126	Solyc09g098110.2.1		9
SlybHLH127	Solyc10g006510.2.1		10
SlybHLH128	Solyc10g006640.2.1		10
SlybHLH129	Solyc10g008250.1.1		10
SlybHLH130	Solyc10g008260.1.1		10
SlybHLH131	Solyc10g008270.2.1		10
SlybHLH132	Solyc10g009270.2.1		10
SlybHLH133	Solyc10g009290.1.1		10
SlybHLH134	Solyc10g018510.1.1		10
SlybHLH135	Solyc10g049720.1.1		10
SlybHLH136	Solyc10g049780.1.1		10
SlybHLH137	Solyc10g078380.1.1		10
SlybHLH138	Solyc10g079050.1.1		10
SlybHLH139	Solyc10g079070.1.1		10
SlybHLH140	Solyc10g079650.1.1		10
SlybHLH141	Solyc10g079680.1.1		10
SlybHLH142	Solyc11g005780.1.1		11
SlybHLH143	Solyc11g010340.1.1		11
SlybHLH144	Solyc11g056650.1.1		11
SlybHLH145	Solyc12g010170.1.1		12
SlybHLH146	Solyc12g036470.1.1		12
SlybHLH147	Solyc12g042010.1.1		12
SlybHLH148	Solyc12g087850.1.1		12
SlybHLH149	Solyc12g088130.1.1		12
SlybHLH150	Solyc12g088790.1.1		12
SlybHLH151	Solyc12g098620.1.1		12
SlybHLH152	Solyc12g100140.1.1		12

## Sheet: in this work
#SlbHLH1 Solyc00g050430.2.1
#SlbHLH2 Solyc01g010130.2.1
#SlbHLH3 Solyc01g014910.1.1
#SlbHLH4 Solyc01g020170.1.1
#SlbHLH5 Solyc01g057300.1.1
#SlbHLH6 Solyc01g067340.1.1
#SlbHLH7 Solyc01g080050.2.1
#SlbHLH8 Solyc01g081090.1.1
#SlbHLH9 Solyc01g081100.1.1
#SlbHLH10 Solyc01g086870.2.1
#SlbHLH11 Solyc01g090790.2.1
#SlbHLH12 Solyc01g096050.2.1
#SlbHLH13 Solyc01g096370.2.1
#SlbHLH14 Solyc01g098720.1.1
#SlbHLH15 Solyc01g102300.2.1
#SlbHLH16 Solyc01g106460.2.1
#SlbHLH17 Solyc01g107140.1.1
#SlbHLH18 Solyc01g107490.1.1
#SlbHLH19 Solyc01g107950.1.1
#SlbHLH20 Solyc01g107960.2.1
#SlbHLH21 Solyc01g107970.1.1
#SlbHLH22 Solyc01g109700.2.1
#SlbHLH23 Solyc01g111130.1.1
#SlbHLH24 Solyc02g062690.2.1
#SlbHLH25 Solyc02g063430.2.1
#SlbHLH26 Solyc02g067380.2.1
#SlbHLH27 Solyc02g070880.1.1
#SlbHLH28 Solyc02g076920.2.1
#SlbHLH29 Solyc02g078130.2.1
#SlbHLH30 Solyc02g079760.2.1
#SlbHLH31 Solyc02g079810.1.1
#SlbHLH32 Solyc02g079970.2.1
#SlbHLH33 Solyc02g084880.2.1
#SlbHLH34 Solyc02g090950.1.1
#SlbHLH35 Solyc02g091440.1.1
#SlbHLH36 Solyc02g091690.2.1
#SlbHLH37 Solyc02g091800.2.1
#SlbHLH38 Solyc02g091810.1.1
#SlbHLH39 Solyc02g091820.1.1
#SlbHLH40 Solyc02g093280.2.1
#SlbHLH41 Solyc03g005350.2.1
#SlbHLH42 Solyc03g006910.2.1
#SlbHLH43 Solyc03g007410.2.1
#SlbHLH44 Solyc03g031450.2.1
#SlbHLH45 Solyc03g034000.2.1
#SlbHLH46 Solyc03g044460.1.1
#SlbHLH47 Solyc03g095980.1.1
#SlbHLH48 Solyc03g097820.1.1
#SlbHLH49 Solyc03g113560.2.1
#SlbHLH50 Solyc03g114720.2.1
#SlbHLH51 Solyc03g115540.1.1
#SlbHLH52 Solyc03g116340.2.1
#SlbHLH53 Solyc03g118310.2.1
#SlbHLH54 Solyc03g119390.2.1
#SlbHLH55 Solyc03g120530.2.1
#SlbHLH56 Solyc03g121240.1.1
#SlbHLH57 Solyc04g005130.2.1
#SlbHLH58 Solyc04g005220.1.1
#SlbHLH59 Solyc04g005280.2.1
#SlbHLH60 Solyc04g005660.2.1
#SlbHLH61 Solyc04g006990.2.1
#SlbHLH62 Solyc04g007300.2.1
#SlbHLH63 Solyc04g007430.1.1
#SlbHLH64 Solyc04g014360.2.1
#SlbHLH65 Solyc04g074810.2.1
#SlbHLH66 Solyc04g076030.1.1
#SlbHLH67 Solyc04g076240.1.1
#SlbHLH68 Solyc04g077480.2.1
#SlbHLH69 Solyc04g077960.1.1
#SlbHLH70 Solyc04g078690.2.1
#SlbHLH71 Solyc04g078790.2.1
#SlbHLH72 Solyc04g080710.2.1
#SlbHLH73 Solyc05g005300.2.1
#SlbHLH74 Solyc05g006650.2.1
#SlbHLH75 Solyc05g007210.2.1
#SlbHLH76 Solyc05g009640.2.1
#SlbHLH77 Solyc05g009880.2.1
#SlbHLH78 Solyc05g010610.1.1
#SlbHLH79 Solyc05g011810.2.1
#SlbHLH80 Solyc05g014590.2.1
#SlbHLH81 Solyc05g050560.1.1
#SlbHLH82 Solyc05g053660.1.1
#SlbHLH83 Solyc06g008030.2.1
#SlbHLH84 Solyc06g035490.2.1
#SlbHLH85 Solyc06g050840.2.1
#SlbHLH86 Solyc06g051260.2.1
#SlbHLH87 Solyc06g051550.1.1
#SlbHLH88 Solyc06g062460.2.1
#SlbHLH89 Solyc06g064580.1.1
#SlbHLH90 Solyc06g064590.1.1
#SlbHLH91 Solyc06g065040.2.1
#SlbHLH92 Solyc06g066580.2.1
#SlbHLH93 Solyc06g068870.2.1
#SlbHLH94 Solyc06g069370.2.1
#SlbHLH95 Solyc06g069600.1.1
#SlbHLH96 Solyc06g070910.2.1
#SlbHLH97 Solyc06g072520.1.1
#SlbHLH98 Solyc06g083170.1.1
#SlbHLH99 Solyc06g083980.1.1
#SlbHLH100 Solyc07g005400.2.1
#SlbHLH101 Solyc07g018010.2.1
#SlbHLH102 Solyc07g020960.2.1
#SlbHLH103 Solyc07g039570.2.1
#SlbHLH104 Solyc07g043580.2.1
#SlbHLH105 Solyc07g052670.2.1
#SlbHLH106 Solyc07g052930.2.1
#SlbHLH107 Solyc07g053290.1.1
#SlbHLH108 Solyc07g062200.1.1
#SlbHLH109 Solyc07g063830.2.1
#SlbHLH110 Solyc07g064040.2.1
#SlbHLH111 Solyc08g005050.2.1
#SlbHLH112 Solyc08g008600.2.1
#SlbHLH113 Solyc08g014120.2.1
#SlbHLH114 Solyc08g062780.1.1
#SlbHLH115 Solyc08g075090.2.1
#SlbHLH116 Solyc08g075110.1.1
#SlbHLH117 Solyc08g076820.1.1
#SlbHLH118 Solyc08g076930.1.1
#SlbHLH119 Solyc08g081140.2.1
#SlbHLH120 Solyc08g083170.1.1
#SlbHLH121 Solyc09g005070.1.1
#SlbHLH122 Solyc09g011170.2.1
#SlbHLH123 Solyc09g018130.1.1
#SlbHLH124 Solyc09g018150.1.1
#SlbHLH125 Solyc09g057710.2.1
#SlbHLH126 Solyc09g063010.1.1
#SlbHLH127 Solyc09g064920.2.1
#SlbHLH128 Solyc09g065100.1.1
#SlbHLH129 Solyc09g065820.2.1
#SlbHLH130 Solyc09g066280.2.1
#SlbHLH131 Solyc09g074810.1.1
#SlbHLH132 Solyc09g083220.2.1
#SlbHLH133 Solyc09g083360.2.1
#SlbHLH134 Solyc09g089870.2.1
#SlbHLH135 Solyc09g091760.1.1
#SlbHLH136 Solyc09g097870.2.1
#SlbHLH137 Solyc09g098110.2.1
#SlbHLH138 Solyc10g006510.1.1
#SlbHLH139 Solyc10g006640.2.1
#SlbHLH140 Solyc10g008250.1.1
#SlbHLH141 Solyc10g008260.1.1
#SlbHLH142 Solyc10g008270.2.1
#SlbHLH143 Solyc10g009270.2.1
#SlbHLH144 Solyc10g009290.1.1
#SlbHLH145 Solyc10g018510.1.1
#SlbHLH146 Solyc10g049720.1.1
#SlbHLH147 Solyc10g049780.1.1
#SlbHLH148 Solyc10g078380.1.1
#SlbHLH149 Solyc10g079050.1.1
#SlbHLH150 Solyc10g079070.1.1
#SlbHLH151 Solyc10g079650.1.1
#SlbHLH152 Solyc10g079660.1.1
#SlbHLH153 Solyc10g079680.1.1
#SlbHLH154 Solyc11g005780.1.1
#SlbHLH155 Solyc11g010340.1.1
#SlbHLH156 Solyc11g056650.1.1
#SlbHLH157 Solyc11g068960.1.1
#SlbHLH158 Solyc12g010170.1.1
#SlbHLH159 Solyc12g036430.1.1
#SlbHLH160 Solyc12g036470.1.1
#SlbHLH161 Solyc12g042010.1.1
#SlbHLH162 Solyc12g087850.1.1
#SlbHLH163 Solyc12g088130.1.1
#SlbHLH164 Solyc12g088790.1.1
#SlbHLH165 Solyc12g098620.1.1
#SlbHLH166 Solyc12g100140.1.1
